# Supplementary material for: Zyflamend, a unique herbal blend, induces cell death and inhibits adipogenesis through the coordinated regulation of PKA and JNK
Source: Adipocyte. 2020 Aug 11;9(1):454–71. doi: 10.1080/21623945.2020.1803642 (PMC7469463; doi:10.1080/21623945.2020.1803642)
Supplement: Supplemental Material [file KADI_A_1803642_SM0903.zip]

Archive with 5 entries (5 files):
- Figure S1_1.jpg
- Figure S1_2.jpg
- Figure S3.jpg
- suppl caption and table.docx
- Supplementary_FigureS2.tif
